# Supplementary material for: Optimizing plant density and nitrogen application to manipulate tiller growth and increase grain yield and nitrogen-use efficiency in winter wheat
Source: PeerJ. 2019 Feb 26;7:e6484. doi: 10.7717/peerj.6484 (PMC6396748; doi:10.7717/peerj.6484)
Supplement: Data S1 [file peerj-07-6484-s008.xls]

## Sheet: Table5
				repetitions								repetitions								repetitions										repetitions
	Grain yield (GY)			1	2	3			Spike number (SN)			1	2	3			1000-grain weight (TGW)			1	2	3	4	5			Grain number per spike (GN)			1	2	3
		2013-2014	D1N1	6894.69	7114.63	6832.98				2013-2014	D1N1	598	686	638				2013-2014	D1N1	43.09	43.28	42.89	43.02	42.92				2013-2014	D1N1	43.93	44.78	44.33
			D1N2	10021.6	9883.54	9789.19					D1N2	649	643	591					D1N2	44.75	44.44	44.49	44.68	44.68					D1N2	47.67	46.53	47.87
			D1N3	10179.7	9803.86	10386.4					D1N3	688	696	678					D1N3	44.19	44.53	45.12	44.03	44.5					D1N3	51.06	50.92	51.03
			D2N1	8112.95	8156.68	8353.93					D2N1	942	926	937					D2N1	40.68	40.42	40.24	40.39	40.82					D2N1	37.25	37.05	38.05
			D2N2	11016.1	10718.2	11512.2					D2N2	942	1019	990					D2N2	42.94	42.3	42.7	42.54	42.57					D2N2	39.21	37.42	39.06
			D2N3	11641.8	10909.7	10845.9					D2N3	1068	1029	1041					D2N3	42.07	42.45	42.57	42.84	42.26					D2N3	40.25	39.15	40.42
			D3N1	8579.09	7740.4	7967.73					D3N1	877	875	879					D3N1	39.59	39.66	39.7	39.77	39.93					D3N1	31.06	33.42	32.14
			D3N2	10774	11273.3	10698.1					D3N2	1021	1003	1051					D3N2	40.99	40.99	41.56	41.67	41.73					D3N2	34.35	34.26	33.42
			D3N3	10023.3	9825.66	10173.4					D3N3	982	923	976					D3N3	40.88	40.75	40.98	40.65	40.69					D3N3	37.78	35.61	37.2
		2014-2015	D1N1	7050.24	7123.3	6977.18				2014-2015	D1N1	621	707	652				2014-2015	D1N1	42.59	42.65	42.94	43.06	43.12				2014-2015	D1N1	43.85	44.09	44.14
			D1N2	10183.8	10317	10050.7					D1N2	658	742	611					D1N2	44.7	44.1	44.33	44.18	44.23					D1N2	46.01	47.51	47.83
			D1N3	10321.1	10447.4	10195					D1N3	692	730	684					D1N3	44.52	44.86	43.81	43.96	44.71					D1N3	51.9	51.45	51.8
			D2N1	8288.9	8436.16	8141.64					D2N1	965	934	915					D2N1	40.51	39.88	40.87	40.21	40.82					D2N1	37.37	37.83	38.91
			D2N2	11084.1	11331.2	10836.9					D2N2	1007	960	965					D2N2	42.74	42.76	42.44	42.17	42.35					D2N2	39.11	38.54	40.26
			D2N3	10974.4	11049.1	10899.7					D2N3	1035	1055	1060					D2N3	42.33	42.93	42.53	42.25	42.6					D2N3	40.46	40.32	40.03
			D3N1	8167.14	8296.55	8037.6					D3N1	890	814	893					D3N1	39.83	39.81	39.44	39.19	39.86					D3N1	31.99	33.42	32.48
			D3N2	11072.5	11148.6	10996.4					D3N2	1012	971	992					D3N2	41.01	41.18	41.94	41.35	41.07					D3N2	34.41	35.32	33.08
			D3N3	10247.2	10347.1	10147.2					D3N3	975	934	958					D3N3	41.07	40.82	40.68	41.22	41.05					D3N3	36.91	37.68	37.05

## Sheet: Table6
				2013-2014					2014-2015											2013-2014					2014-2015											2013-2014					2014-2015
				repetitions					repetitions											repetitions					repetitions											repetitions					repetitions
The number of big vascular bundles (NBVB)				1	2	3			1	2	3					The number of small vascular bundles (NSVB)				1	2	3			1	2	3					The number of total vascular bundles (NTVB)				1	2	3			53	50	51					The area of big vascular bundle (ABVB)
	Superior tiller group		D1N1	23	24	24			25	22	23						Superior tiller group		D1N1	29	30	28			28	30	30						Superior tiller group		D1N1	52	54	52			60	59	58						Superior tiller group
			D1N2	25	26	27			27	24	25								D1N2	32	34	33			33	31	32								D1N2	57	60	60			62	61	63
			D1N3	29	30	29			29	28	29								D1N3	33	33	34			34	32	33								D1N3	62	63	63			46	46	47
			D2N1	21	22	21			21	21	21								D2N1	26	24	24			26	23	24								D2N1	47	46	45			52	54	52
			D2N2	25	25	26			25	25	25								D2N2	28	27	27			27	27	26								D2N2	53	52	53			58	59	57
			D2N3	27	28	27			27	27	26								D2N3	30	31	32			32	31	30								D2N3	57	59	59			40	41	39
			D3N1	19	18	18			17	19	18								D3N1	23	22	23			23	22	21								D3N1	42	40	41			45	46	46
			D3N2	22	20	21			20	22	21								D3N2	24	25	24			24	25	25								D3N2	46	45	45			48	47	49
			D3N3	23	22	22			22	22	22								D3N3	26	27	26			26	26	25								D3N3	49	49	48
				repetitions					repetitions											repetitions					repetitions											repetitions					repetitions
				1	2	3			1	2	3									1	2	3			1	2	3									1	2	3			1	2	3
	Inferior tiller group		D1N1	19	18	19			19	18	18						Inferior tiller group		D1N1	23	23	24			22	23	24						Inferior tiller group		D1N1	42	41	43			42	43	42						Inferior tiller group
			D1N2	20	19	20			19	21	19								D1N2	26	26	27			26	25	26								D1N2	46	45	47			46	45	46
			D1N3	21	20	21			20	21	19								D1N3	28	28	29			28	28	28								D1N3	49	48	50			49	49	50
			D2N1	17	16	15			16	16	17								D2N1	21	22	22			21	21	22								D2N1	38	38	37			37	38	37
			D2N2	20	19	19			21	20	20								D2N2	24	26	24			24	24	24								D2N2	44	45	43			44	43	44
			D2N3	20	19	20			20	20	18								D2N3	25	25	26			25	25	26								D2N3	45	44	46			45	44	45
			D3N1	14	14	13			13	14	13								D3N1	19	20	20			20	20	18								D3N1	33	34	33			33	33	32
			D3N2	18	17	18			17	18	16								D3N2	24	24	23			24	23	24								D3N2	42	41	41			41	41	40
			D3N3	19	18	18			19	19	18								D3N3	26	27	28			26	27	26								D3N3	45	45	46			45	44	45
				repetitions					repetitions											repetitions					repetitions											repetitions					repetitions
The maximal grain-filling rate (Gmax)				1	2	3			1	2	3					The mean grain-filling rate (Gmean)				1	2	3			1	2	3					The active grain-filling period (T)				1	2	3			1	2	3
	Superior tiller group		D1N1	2.28251	2.26359	2.2735			2.29	2.27	2.26						Superior tiller group		D1N1	1.47604	1.4666	1.46932			1.47719	1.47308	1.47426						Superior tiller group		D1N1	30.3909	30.5762	30.1771			30.49	30.01	30.21
			D1N2	2.56145	2.54022	2.55826			2.57	2.56	2.54								D1N2	1.53197	1.48743	1.51515			1.54024	1.49751	1.52747								D1N2	29.7154	29.5403	29.6697			29.64	29.79	29.55
			D1N3	2.48847	2.5069	2.48539			2.49	2.49	2.5								D1N3	1.57535	1.55514	1.58804			1.62393	1.57193	1.58066								D1N3	32.0247	31.8509	31.7278			31.99	31.81	31.69
			D2N1	2.05535	2.0199	2.01065			2.04	2.05	2.05								D2N1	1.31947	1.33189	1.32529			1.32664	1.32844	1.32531								D2N1	32.595	32.4999	32.88			32.94	33.11	32.85
			D2N2	2.40165	2.40639	2.39429			2.41	2.41	2.4								D2N2	1.55008	1.53083	1.54028			1.54971	1.53329	1.53302								D2N2	30.7385	30.7994	30.6589			30.77	30.73	30.69
			D2N3	2.337	2.36349	2.38788			2.34	2.39	2.34								D2N3	1.53421	1.51553	1.48712			1.49194	1.46531	1.50533								D2N3	32.699	32.6285	32.8296			32.82	32.67	32.69
			D3N1	2.07278	2.06773	2.04406			2.06	2.04	2.03								D3N1	1.30108	1.33279	1.3915			1.26372	1.43556	1.27149								D3N1	30.8115	30.626	30.4503			30.77	30.74	30.53
			D3N2	2.2781	2.24041	2.23587			2.25	2.24	2.24								D3N2	1.45765	1.46321	1.46798			1.46441	1.45861	1.45991								D3N2	31.8039	32.2117	31.9136			32.39	31.91	32.21
			D3N3	2.28019	2.29923	2.29253			2.28	2.29	2.3								D3N3	1.4624	1.48747	1.43864			1.46516	1.46415	1.43471								D3N3	32.7681	32.8826	32.6821			32.75	32.81	32.92
				repetitions					repetitions											repetitions					repetitions											repetitions					repetitions
				1	2	3			1	2	3									1	2	3			1	2	3									1	2	3			1	2	3
	Inferior tiller group		D1N1	1.82	1.83	1.81			1.82	1.82	1.83						Inferior tiller group		D1N1	1.18968	1.19385	1.21479			1.18	1.2	1.21						Inferior tiller group		D1N1	32.1367	32.2652	32.2649			32.24	32.11	32.07
			D1N2	2.09	2.08	2.12			2.12	2.11	2.13								D1N2	1.394	1.37755	1.35658			1.36	1.38	1.39								D1N2	32.879	32.9505	33.0178			32.86	32.98	32.93
			D1N3	2.19	2.19	2.21			2.19	2.19	2.22								D1N3	1.43536	1.43872	1.41853			1.42	1.41	1.44								D1N3	33.9495	33.2354	33.6872			34.11	34.22	33.29
			D2N1	1.76	1.78	1.73			1.72	1.74	1.73								D2N1	1.15658	1.19057	1.20202			1.2	1.16	1.19								D2N1	31.8758	31.7531	31.8			31.9	31.75	31.78
			D2N2	1.87	1.9	1.87			1.89	1.9	1.88								D2N2	1.25502	1.25772	1.25797			1.27	1.29	1.27								D2N2	35.4957	35.5603	35.2463			35.49	35.27	35.61
			D2N3	2	1.97	1.98			1.99	1.99	1.98								D2N3	1.29573	1.28712	1.29953			1.29	1.29	1.28								D2N3	35.8483	35.9047	36.0726			35.91	35.94	35.8
			D3N1	1.68	1.69	1.73			1.71	1.73	1.69								D3N1	1.09916	1.09951	1.08792			1.1	1.1	1.1								D3N1	32.5832	33.3103	32.8374			32.34	32.61	33.39
			D3N2	1.78	1.75	1.7			1.8	1.79	1.77								D3N2	1.18662	1.17866	1.19204			1.19	1.18	1.19								D3N2	35.6465	35.4967	35.5249			35.53	35.59	35.5
			D3N3	1.91	1.96	1.95			1.93	1.96	1.94								D3N3	1.26499	1.26572	1.27693			1.26	1.28	1.26								D3N3	35.348	35.3818	35.3226			35.37	35.32	35.39

## Sheet: Table7
				correlation coefficient	P<0.01
	Superior tiller group	ABVB	Gmax	0.97	**
		ABVB	Gmean	0.89	**
		ASVB	Gmax	0.91	**
		ASVB	Gmean	0.8	**
	Inferior tiller group	ABVB	Gmax	0.95	**
		ABVB	Gmean	0.93	**
		ASVB	Gmax	0.93	**
		ASVB	Gmean	0.94	**

## Sheet: Fig.1
	2013-2014		repetitions						2014-2015		repetitions
			1	2	3						1	2	3
	D1N1	3-leaf	76	72	70				D1N1	3-leaf	72	73	74
		Wintering	432	445	435					Wintering	414	416	414
		Jointing	758	744	769					Jointing	696	704	710
		Booting	716	696	727					Booting	729	724	739
		Maturity	666	694	665					Maturity	613	612	636
			repetitions								repetitions
			1	2	3						1	2	3
	D1N2	3-leaf	81	87	67				D1N2	3-leaf	73	64	71
		Wintering	471	459	466					Wintering	450	451	468
		Jointing	941	976	1000					Jointing	949	961	965
		Booting	896	892	864					Booting	925	946	940
		Maturity	890	865	877					Maturity	843	849	849
			repetitions								repetitions
			1	2	3						1	2	3
	D1N3	3-leaf	75	77	80				D1N3	3-leaf	81	80	78
		Wintering	481	469	518					Wintering	491	488	488
		Jointing	1046	1040	1001					Jointing	996	992	984
		Booting	981	998	937					Booting	954	976	987
		Maturity	928	883	911					Maturity	874	844	889
			repetitions								repetitions
			1	2	3						1	2	3
	D2N1	3-leaf	281	268	293				D2N1	3-leaf	268	283	260
		Wintering	869	847	921					Wintering	822	851	843
		Jointing	1591	1616	1635					Jointing	1684	1673	1672
		Booting	1173	1206	1213					Booting	1186	1248	1118
		Maturity	696	707	696					Maturity	682	750	572
			repetitions								repetitions
			1	2	3						1	2	3
	D2N2	3-leaf	276	281	297				D2N2	3-leaf	298	307	285
		Wintering	1014	987	961					Wintering	993	984	982
		Jointing	2093	2079	2088					Jointing	2074	2084	2090
		Booting	1694	1742	1733					Booting	1692	1737	1744
		Maturity	1058	1011	1014					Maturity	974	986	999
			repetitions								repetitions
			1	2	3						1	2	3
	D2N3	3-leaf	280	309	278				D2N3	3-leaf	274	266	284
		Wintering	1158	1165	1160					Wintering	1165	1141	1127
		Jointing	2415	2318	2357					Jointing	2372	2566	2326
		Booting	1888	1880	1868					Booting	1894	2005	1875
		Maturity	1002	1023	1043					Maturity	977	996	1042
			repetitions								repetitions
			1	2	3						1	2	3
	D3N1	3-leaf	487	495	502				D3N1	3-leaf	532	516	533
		Wintering	953	946	952					Wintering	899	897	917
		Jointing	1805	1746	1774					Jointing	1738	1728	1758
		Booting	1278	1313	1305					Booting	1276	1314	1377
		Maturity	721	711	715					Maturity	715	713	727
			repetitions								repetitions
			1	2	3						1	2	3
	D3N2	3-leaf	509	536	506				D3N2	3-leaf	504	514	518
		Wintering	1003	997	1007					Wintering	1038	1037	1020
		Jointing	2300	2331	2237					Jointing	2243	2228	2296
		Booting	1791	1799	1720					Booting	1758	1812	1730
		Maturity	1108	1038	1062					Maturity	1036	1065	1051
			repetitions								repetitions
			1	2	3						1	2	3
	D3N3	3-leaf	523	545	521				D3N3	3-leaf	529	523	530
		Wintering	1216	1156	1195					Wintering	1152	1109	1141
		Jointing	2575	2587	2605					Jointing	2580	2577	2596
		Booting	1623	1523	1564					Booting	1624	1612	1598
		Maturity	1063	1058	1033					Maturity	1086	1044	1059

## Sheet: Fig.2
				2013-2014
				Effective tiller rate					Ineffective tiller rate
				repetitions					repetitions
				1	2	3			1	2	3
			D1N1	77.03	74.37	79.24		D1N1	22.97	25.63	20.76
			D1N2	81.95	79.13	81.49		D1N2	18.05	20.87	18.51
			D1N3	79.82	77.33	81.02		D1N3	20.18	22.67	18.98
			D2N1	25.42	22.95	27.11		D2N1	74.58	77.05	72.89
			D2N2	33.11	32.52	34.93		D2N2	66.89	67.48	65.07
			D2N3	31.61	27.58	32.33		D2N3	68.39	72.42	67.67
			D3N1	20.01	18.74	21.82		D3N1	79.99	81.26	78.18
			D3N2	29.9	28.41	31.02		D3N2	70.1	71.59	68.98
			D3N3	26.55	23.87	28.14		D3N3	73.45	76.13	71.86
				2014-2015
				Effective tiller rate					Ineffective tiller rate
				repetitions					repetitions
				1	2	3			1	2	3
			D1N1	75.38	76.91	78.94		D1N1	24.62	23.09	21.06
			D1N2	80.77	81.05	80.69		D1N2	19.23	18.95	19.31
			D1N3	80.49	78.33	80.42		D1N3	19.51	21.67	19.58
			D2N1	24.38	21.85	29.73		D2N1	75.62	78.15	70.27
			D2N2	31.83	33.67	33.54		D2N2	68.17	66.33	66.46
			D2N3	30.88	28.79	31.69		D2N3	69.12	71.21	68.31
			D3N1	21.47	19.82	20.89		D3N1	78.53	80.18	79.11
			D3N2	30.57	27.86	30.75		D3N2	69.43	72.14	69.25
			D3N3	25.85	24.81	29.88		D3N3	74.15	75.19	70.12

## Sheet: Fig.3
		2013-2014													2014-2015
			repetitions
Fig.3A			1	2	3	4	5	6	7	8	9	10			1	2	3	4	5	6	7	8	9	10
	D1N1	0	2.09	1.87	2.23	2.16	2.07	2.14	2.02	2.21	2.13	2.07			2.26	2.11	2.02	2.09	2.03	2.12	2.23	2.09	2.11	2.25
		I	1.66	1.65	1.58	1.61	1.65	1.62	1.57	1.52	1.59	1.49			1.58	1.6	1.62	1.48	1.61	1.64	1.63	1.51	1.73	1.52
		II	1.65	1.74	1.72	1.6	1.65	1.5	1.52	1.67	1.66	1.77			1.71	1.65	1.6	1.56	1.7	1.69	1.58	1.63	1.55	1.69
		III	1.41	1.61	1.41	1.32	1.51	1.33	1.56	1.61	1.55	1.5			1.49	1.58	1.56	1.62	1.35	1.55	1.42	1.61	1.39	1.55
		Iv	1.2	0.91	1.09	1.19	1.06	1.17	0.93	1.13	1.1	1.07			1.15	1.01	0.92	1.14	1.15	0.9	1.07	0.94	1	1.01
		I1	0.9	0.9	0.91	0.87	0.75	0.8	0.92	0.86	0.9	0.88			0.87	0.95	0.9	0.88	0.9	0.81	0.85	0.91	0.84	0.89
		V	0.77	0.76	0.77	0.84	0.78	0.82	0.77	0.75	0.82	0.8			0.75	0.81	0.72	0.83	0.69	0.78	0.83	0.8	0.79	0.76
			repetitions
			1	2	3	4	5	6	7	8	9	10			1	2	3	4	5	6	7	8	9	10
	D1N2	0	2.35	2.29	2.42	2.05	2.12	2.4	2.2	2.37	2.33	1.98			2.35	2.26	2.33	2.4	2.38	2.26	2.15	2.44	2.07	2.46
		I	2.03	1.78	1.61	1.95	1.75	1.74	1.79	1.83	1.68	1.9			1.99	1.67	1.62	1.94	1.7	1.89	1.64	1.77	1.89	1.82
		II	1.69	1.84	1.81	1.65	1.76	1.79	1.85	1.61	1.99	1.78			1.79	1.81	1.7	1.71	1.77	1.77	1.68	1.75	1.59	1.75
		III	1.8	1.62	1.66	1.81	1.94	1.69	1.68	1.88	1.57	1.84			1.64	1.75	1.7	1.82	2.03	1.61	1.72	2.15	1.49	1.94
		Iv	1.04	1.34	1.1	1.29	1.26	1.28	1.27	1.26	1.41	1.15			1.33	1.44	1.47	1.14	1.47	1.26	0.95	1.1	1.3	0.98
		I1	0.93	0.94	0.93	0.97	0.98	1.07	1.09	1.02	0.98	1.08			1.08	0.94	1	0.92	0.96	0.99	1.16	1	0.96	0.93
		V	0.92	0.88	0.84	0.77	0.89	0.85	0.91	0.93	0.88	0.86			0.88	0.81	0.82	0.95	0.93	0.93	0.72	0.83	0.86	0.83
			repetitions
			1	2	3	4	5	6	7	8	9	10			1	2	3	4	5	6	7	8	9	10
	D1N3	0	2.47	2.31	2.22	2.18	2.31	2.12	2.44	2.48	2.37	2.11			2.61	2.23	2.06	2.34	2.46	2.43	2.42	2.43	2.28	2.21
		I	2.26	2.23	2.41	2.48	2.25	2.25	1.97	2.23	2.12	2.06			2.2	1.88	2.22	2.21	1.91	2.04	2.32	2.08	2.01	1.91
		II	1.87	2.18	2.04	2.15	2.16	1.81	2.06	2.02	2.22	2.08			2.25	1.76	2.15	1.97	2.06	1.84	2	2.01	1.93	1.95
		III	1.72	2.04	1.76	1.77	1.55	1.88	1.93	1.76	1.8	1.83			1.93	1.72	1.79	1.8	1.93	1.76	1.55	1.99	1.97	1.87
		Iv	1.27	1.2	1.22	1.22	1.23	1.25	1.16	1.23	1.21	1.23			1.2	1.26	1.25	1.26	1.18	1.27	1.23	1.21	1.19	1.19
		I1	0.97	0.87	0.97	1.03	0.95	0.99	0.8	0.99	1.03	1			1	1	1.05	1.01	1.2	1.24	1.21	1.01	1.02	1.12
		V	0.81	0.82	0.79	0.9	0.57	0.94	0.95	0.99	0.83	1.08			0.91	0.86	0.98	0.96	0.72	1.01	0.88	1.03	0.85	0.81
			repetitions
			1	2	3	4	5	6	7	8	9	10			1	2	3	4	5	6	7	8	9	10
	D2N1	0	1.33	1.4	1.36	1.23	1.29	1.27	1.28	1.28	1.38	1.33			1.36	1.27	1.34	1.38	1.33	1.27	1.27	1.19	1.24	1.3
		I	1.04	1.05	0.98	1.05	1.09	1.07	1.14	0.99	1.08	1.11			0.98	1.13	1.1	1.07	1.05	1.11	1.07	1.07	1.03	1.02
		II	0.66	0.74	0.64	0.63	0.62	0.61	0.8	0.8	0.46	0.78			0.7	0.67	0.75	0.69	0.49	0.66	0.76	0.69	0.75	0.73
			repetitions
			1	2	3	4	5	6	7	8	9	10			1	2	3	4	5	6	7	8	9	10
	D2N2	0	1.34	1.5	1.37	1.59	1.59	1.47	1.46	1.29	1.38	1.53			1.55	1.64	1.55	1.28	1.4	1.51	1.54	1.34	1.5	1.54
		I	1.37	1.25	1.18	1.22	1.17	1.28	1.18	1.35	1.38	1.25			1.38	1.3	1.24	1.23	1.27	1.23	1.12	1.31	1.34	1.34
		II	0.79	0.77	0.75	0.75	0.72	0.76	0.75	0.8	0.77	0.78			0.74	0.78	0.73	0.75	0.77	0.8	0.83	0.84	0.78	0.77
			repetitions
			1	2	3	4	5	6	7	8	9	10			1	2	3	4	5	6	7	8	9	10
	D2N3	0	1.51	1.54	1.52	1.53	1.54	1.48	1.52	1.53	1.52	1.6			1.53	1.49	1.51	1.56	1.5	1.51	1.57	1.46	1.52	1.51
		I	1.26	1.28	1.27	1.24	1.27	1.22	1.21	1.19	1.21	1.35			1.26	1.37	1.24	1.33	1.19	1.28	1.32	1.34	1.34	1.38
		II	0.98	0.82	0.75	0.82	0.85	0.87	0.8	0.89	0.82	0.9			0.91	0.76	0.87	0.96	0.84	0.89	0.89	0.88	0.86	0.75
			repetitions
			1	2	3	4	5	6	7	8	9	10			1	2	3	4	5	6	7	8	9	10
	D3N1	0	1.29	1.23	1.27	1.27	1.32	1.2	1.48	1.35	1.24	1.18			1.32	1.43	1.3	1.31	1.39	1.33	1.3	1.35	1.27	1.28
		I	0.66	0.63	0.67	0.58	0.58	0.61	0.61	0.61	0.69	0.76			0.68	0.47	0.64	0.64	0.63	0.67	0.58	0.65	0.66	0.61
			repetitions
			1	2	3	4	5	6	7	8	9	10			1	2	3	4	5	6	7	8	9	10
	D3N2	0	1.45	1.37	1.43	1.38	1.47	1.42	1.34	1.31	1.46	1.35			1.36	1.43	1.32	1.36	1.31	1.34	1.35	1.43	1.38	1.45
		I	0.83	0.82	0.89	0.71	0.74	0.76	0.8	0.84	0.7	0.75			0.79	0.71	0.73	0.73	0.79	0.81	0.8	0.84	0.88	0.74
			repetitions
			1	2	3	4	5	6	7	8	9	10			1	2	3	4	5	6	7	8	9	10
	D3N3	0	1.3	1.33	1.25	1.31	1.4	1.26	1.27	1.36	1.32	1.37			1.3	1.38	1.29	1.26	1.31	1.28	1.24	1.37	1.34	1.3
		I	0.75	0.63	0.77	0.76	0.7	0.66	0.76	0.73	0.8	0.73			0.68	0.73	0.81	0.7	0.72	0.7	0.73	0.74	0.69	0.66
			repetitions
Fig.3B			1	2	3	4	5	6	7	8	9	10			1	2	3	4	5	6	7	8	9	10
	D1N1	0	45	46	42	43	45	44	42	43	43	45			45	45	44	45	43	45	45	41	45	44
		I	37	37	38	38	38	38	40	37	37	38			37	39	37	39	40	39	39	39	36	38
		II	38	39	39	37	38	40	39	37	38	40			40	40	39	37	39	40	38	36	38	37
		III	35	35	37	33	35	32	35	36	35	35			35	37	35	34	35	36	36	35	34	36
		Iv	27	30	27	28	29	28	26	30	27	30			30	29	30	30	28	29	28	29	29	26
		I1	26	25	24	24	26	26	25	25	25	27			25	24	27	23	23	25	24	25	25	23
		V	27	27	25	25	28	25	26	27	28	28			28	28	26	26	28	24	27	28	26	26
			repetitions
			1	2	3	4	5	6	7	8	9	10			1	2	3	4	5	6	7	8	9	10
	D1N2	0	45	46	48	56	41	46	46	45	50	46			43	46	48	42	50	47	46	45	45	45
		I	42	41	41	46	42	44	49	45	42	42			45	45	47	42	43	42	46	46	45	47
		II	42	41	44	43	41	41	44	41	40	39			42	41	43	40	42	40	44	41	43	41
		III	35	37	42	41	37	34	41	35	40	38			37	30	40	40	40	36	37	38	38	37
		Iv	33	35	29	36	35	36	31	30	34	38			37	33	31	31	38	34	35	36	33	32
		I1	26	26	26	26	27	28	23	26	25	30			29	25	30	28	30	27	27	24	27	24
		V	31	32	31	33	32	32	31	33	34	32			32	34	33	30	32	33	31	31	32	33
			repetitions
			1	2	3	4	5	6	7	8	9	10			1	2	3	4	5	6	7	8	9	10
	D1N3	0	52	50	52	53	51	51	50	50	48	50			50	53	50	51	48	53	50	48	50	54
		I	44	47	55	45	49	46	46	52	48	46			44	47	51	52	43	44	45	41	48	47
		II	49	44	43	49	49	49	47	45	44	43			42	50	46	48	46	47	46	49	41	49
		III	41	41	40	42	38	41	44	40	39	40			40	38	42	39	39	39	39	41	39	41
		Iv	33	33	32	31	32	33	33	34	32	33			33	33	33	31	31	33	33	33	33	31
		I1	22	28	25	24	23	26	24	23	22	23			23	26	24	25	27	23	23	28	23	27
		V	30	31	31	30	30	31	31	31	31	31			31	32	31	32	31	31	32	31	31	30
			repetitions
			1	2	3	4	5	6	7	8	9	10			1	2	3	4	5	6	7	8	9	10
	D2N1	0	37	38	38	37	35	37	37	37	37	37			36	37	36	37	37	38	37	35	37	35
		I	32	32	31	30	33	31	32	31	32	31			31	32	31	31	33	31	31	31	32	32
		II	22	22	22	22	22	23	22	23	22	22			23	23	24	22	22	21	21	23	23	23
			repetitions
			1	2	3	4	5	6	7	8	9	10			1	2	3	4	5	6	7	8	9	10
	D2N2	0	41	43	39	37	39	37	35	36	39	37			36	37	39	37	36	39	37	38	41	37
		I	34	32	31	33	33	31	35	34	32	37			34	36	33	32	32	31	34	34	33	33
		II	23	24	24	24	25	24	23	23	24	24			25	24	24	24	23	23	24	24	23	23
			repetitions
			1	2	3	4	5	6	7	8	9	10			1	2	3	4	5	6	7	8	9	10
	D2N3	0	39	39	40	40	41	40	39	40	41	39			40	41	41	40	40	41	42	39	38	40
		I	35	36	35	35	35	36	35	34	36	31			35	36	35	35	33	34	35	34	36	34
		II	24	24	24	25	25	25	23	25	26	23			25	24	24	28	23	24	21	24	28	25
			repetitions
			1	2	3	4	5	6	7	8	9	10			1	2	3	4	5	6	7	8	9	10
	D3N1	0	31	27	32	31	33	27	32	30	33	32			31	33	32	33	29	31	32	33	33	35
		I	14	18	14	17	16	16	17	19	15	17			17	17	15	13	15	18	16	15	18	15
			repetitions
			1	2	3	4	5	6	7	8	9	10			1	2	3	4	5	6	7	8	9	10
	D3N2	0	34	35	34	34	33	34	32	31	33	33			33	34	36	32	33	33	34	33	33	32
		I	18	17	18	18	17	18	19	19	20	22			18	19	15	18	17	19	20	18	19	22
			repetitions
			1	2	3	4	5	6	7	8	9	10			1	2	3	4	5	6	7	8	9	10
	D3N3	0	36	36	36	36	35	37	38	39	36	37			36	36	36	35	35	38	36	38	38	35
		I	26	25	24	26	25	23	23	24	27	24			26	23	23	25	24	23	25	24	23	25

## Sheet: Fig.5
				x-axis	y-axis
				Mean of total Vb	Grain number per spike
	Fig.5A	Supeior tiller group	D1N1	52.6667	44.375
			D1N2	59	47.3333
			D1N3	62.6667	51
			D2N1	46	37.4
			D2N2	52.6667	35.5714
			D2N3	58.3333	39.9333
			D3N1	41	32.2143
			D3N2	45.3333	30
			D3N3	48.6667	36.875
				x-axis	y-axis
				Mean of total Vb	Grain number per spike
		Inferior tiller group	D1N1	42	27
			D1N2	46	32.5
			D1N3	49	31.5
			D2N1	37.6667	22.5455
			D2N2	44	21.5
			D2N3	45	25.5333
			D3N1	33.3333	16.8333
			D3N2	41.3333	17.9
			D3N3	45.3333	25.1429
				x-axis	y-axis
	Fig.5B			total Vb	Yield per spike
		Supeior tiller group	D1N1	52.6667	2.1226
			D1N2	59	2.3027
			D1N3	62.6667	2.3137
			D2N1	46	1.299
			D2N2	52.6667	1.4542
			D2N3	58.3333	1.5267
			D3N1	41	1.266
			D3N2	45.3333	1.3875
			D3N3	48.6667	1.2987
				x-axis	y-axis
				total Vb	Yield per spike
		Inferior tiller group	D1N1	42	0.79
			D1N2	46	0.8705
			D1N3	49	0.874
			D2N1	37.6667	0.6785
			D2N2	44	0.7833
			D2N3	45	0.865
			D3N1	33.3333	0.6349
			D3N2	41.3333	0.7973
			D3N3	45.3333	0.7314

## Sheet: Fig.6
				z-axis	x-axis	y-axis					z-axis	x-axis	y-axis						z-axis	x-axis	y-axis
	Fig.6A			GY	Plant density	Nitrogen application rate			Fig.6B		GY	Plant density	Nitrogen application rate				Fig.6C		GY	Plant density	Nitrogen application rate
			D1N1	6947.43	75	120				D1N1	7050.24	75	120					D1N1	7050.24	75	120
			D1N2	9898.12	75	240				D1N2	10183.8	75	240					D1N2	10183.8	75	240
			D1N3	10123.3	75	360				D1N3	10321.2	75	360					D1N3	10321.2	75	360
			D2N1	8207.85	300	120				D2N1	8288.9	300	120					D2N1	8288.9	300	120
			D2N2	11082.2	300	240				D2N2	11084	300	240					D2N2	11084	300	240
			D2N3	11132.4	300	360				D2N3	10974.4	300	360					D2N3	10974.4	300	360
			D3N1	8095.74	525	120				D3N1	8167.1	525	120					D3N1	8167.1	525	120
			D3N2	10915.1	525	240				D3N2	11072.5	525	240					D3N2	11072.5	525	240
			D3N3	10007.4	525	360				D3N3	10247.2	525	360					D3N3	10247.2	525	360

## Sheet: Fig.7
				repetitions
		PFP	2013-2014	1	2	3
			D1N1	57.46	59.29	56.94
			D1N2	41.76	41.18	40.79
			D1N3	28.28	27.23	28.85
			D2N1	67.61	67.97	69.62
			D2N2	45.9	44.66	47.97
			D2N3	32.34	30.3	30.13
			D3N1	71.49	64.5	66.4
			D3N2	44.89	46.97	44.58
			D3N3	27.84	27.29	28.26
				repetitions
			2014-2015	1	2	3
			D1N1	58.75	59.36	58.14
			D1N2	42.43	42.99	41.88
			D1N3	28.67	29.02	28.32
			D2N1	69.07	70.3	67.85
			D2N2	46.18	47.21	45.15
			D2N3	30.48	30.69	30.28
			D3N1	68.06	69.14	66.98
			D3N2	46.14	46.45	45.82
			D3N3	28.46	28.74	28.19

## Sheet: Fig.8
		Fig.8A	x-axis	y-axis
			120	57.9
			240	41.2
			360	28.1
			120	68.4
			240	46.2
			360	30.9
			120	67.4
			240	45.5
			360	27.8
			120	58.8
			240	42.4
			360	28.7
			120	69.1
			240	46.2
			360	30.5
			120	68.1
			240	46.1
			360	28.5
		Fig.8B	x-axis	y-axis
			57.9	6947
			41.2	9898
			28.1	10123
			68.4	8208
			46.2	11082
			30.9	11132
			67.4	8096
			45.5	10915
			27.8	10007
			58.8	7050
			42.4	10184
			28.7	10321
			69.1	8289
			46.2	11084
			30.5	10974
			68.1	8167
			46.1	11072
			28.5	10247

[truncated: 1 more sheets: Fig.S1]
